# Supplementary material for: Novel Bacteriophage Specific against Staphylococcus epidermidis and with Antibiofilm Activity
Source: Viruses. 2022 Jun 20;14(6):1340. doi: 10.3390/v14061340 (PMC9230115; doi:10.3390/v14061340)
Supplement: Supplementary file 1 [file viruses-14-01340-s001.zip]

Archive with 1 entries (1 files):
- viruses-1733067-supplementary.pdf
